# Supplementary material for: Mapping QTLs for early leaf spot resistance and yield component traits using an interspecific AB-QTL population in peanut
Source: Front Plant Sci. 2025 Jan 16;15:1488166. doi: 10.3389/fpls.2024.1488166 (PMC11779571; doi:10.3389/fpls.2024.1488166)
Supplement: Supplementary Table S1 — Details of the genetic map. [file Table1.xlsx]

## Sheet: Feuil1
Locus	Chromosome	Position
AX-176815025	A01	0
AX-176804794	A01	0.6
AX-176804248	A01	2.98
AX-176794931	A01	7.95
AX-176808109	A01	9.82
AX-147208356	A01	10.43
AX-147208452	A01	10.43
AX-147208611	A01	11.65
AX-176811068	A01	12.4
AX-147208801	A01	12.4
AX-176817295	A01	12.4
AX-176823941	A01	12.52
AX-147208979	A01	12.65
AX-176823812	A01	12.77
AX-147209249	A01	12.9
AX-147209305	A01	13.64
AX-176800883	A01	13.64
AX-147209432	A01	13.77
AX-176795702	A01	13.77
AX-147209529	A01	14.14
AX-147209675	A01	14.38
AX-176821645	A01	14.89
AX-147209800	A01	14.89
AX-176813325	A01	15.76
AX-176813772	A01	15.76
AX-176818117	A01	16.49
AX-176809112	A01	16.49
AX-176803075	A01	16.49
AX-176799975	A01	16.98
AX-176813781	A01	16.98
AX-176795023	A01	16.98
AX-176810722	A01	16.98
AX-176808297	A01	16.98
AX-176799936	A01	16.98
AX-176796126	A01	16.98
AX-176797659	A01	16.98
AX-176799392	A01	16.98
AX-176793658	A01	16.98
AX-176795628	A01	16.98
AX-176803090	A01	16.98
AX-176808119	A01	16.98
AX-147210494	A01	16.98
AX-176819842	A01	17.1
AX-176823248	A01	17.1
AX-176801309	A01	17.23
AX-176811219	A01	17.23
AX-176814925	A01	17.23
AX-176804670	A01	17.23
AX-176823174	A01	17.59
AX-176820839	A01	17.59
AX-176808551	A01	17.59
AX-176803558	A01	17.72
AX-176802591	A01	17.72
AX-176820791	A01	17.84
AX-176805391	A01	17.84
AX-176805633	A01	17.84
AX-176800426	A01	17.84
AX-176805789	A01	17.84
AX-176793180	A01	17.84
AX-176798418	A01	17.84
AX-176820971	A01	17.84
AX-176802181	A01	17.84
AX-176808375	A01	17.84
AX-176805558	A01	17.84
AX-176808391	A01	17.84
AX-147211112	A01	17.84
AX-176814250	A01	17.84
AX-176800223	A01	17.84
AX-176814918	A01	17.84
AX-176804402	A01	17.84
AX-176810086	A01	17.84
AX-147211190	A01	18.45
AX-147211192	A01	18.45
AX-176794473	A01	19.06
AX-176819455	A01	19.18
AX-176818024	A01	19.18
AX-176799958	A01	19.18
AX-176800092	A01	19.18
AX-176812105	A01	19.18
AX-176796071	A01	19.18
AX-176810488	A01	19.18
AX-147211318	A01	19.18
AX-176814952	A01	19.18
AX-176793672	A01	19.18
AX-176800706	A01	19.18
AX-176800998	A01	19.18
AX-176794026	A01	19.18
AX-176801062	A01	19.3
AX-176822603	A01	19.3
AX-176823618	A01	19.42
AX-147211498	A01	19.42
AX-176821234	A01	19.42
AX-176800143	A01	19.42
AX-176815724	A01	19.42
AX-176819694	A01	19.42
AX-176814178	A01	19.55
AX-176813957	A01	19.55
AX-176812527	A01	19.55
AX-176821093	A01	19.67
AX-176813264	A01	19.67
AX-176815192	A01	19.79
AX-176814203	A01	19.79
AX-176819886	A01	19.91
AX-176792487	A01	19.91
AX-176812706	A01	19.91
AX-176806674	A01	19.91
AX-176813421	A01	19.91
AX-176810932	A01	19.91
AX-176811671	A01	19.91
AX-176815170	A01	19.91
AX-176798643	A01	19.91
AX-176805436	A01	19.91
AX-176811252	A01	19.91
AX-176799716	A01	19.91
AX-176798527	A01	19.91
AX-176812253	A01	19.91
AX-176809386	A01	20.41
AX-176795829	A01	20.66
AX-176816628	A01	20.78
AX-176818377	A01	20.91
AX-176804861	A01	21.53
AX-147211707	A01	21.77
AX-147211731	A01	23.17
AX-176803946	A01	24.54
AX-176818258	A01	24.54
AX-176805976	A01	25.91
AX-176807865	A01	25.91
AX-147211780	A01	26.56
AX-147211783	A01	26.56
AX-147211790	A01	26.56
AX-176819540	A01	26.56
AX-176793227	A01	27.19
AX-176796852	A01	27.32
AX-176811779	A01	27.58
AX-176814597	A01	29.41
AX-147211898	A01	30.55
AX-147211917	A01	33.69
AX-176795260	A01	34.53
AX-176813023	A01	35.36
AX-147211981	A01	36.19
AX-147211987	A01	36.47
AX-147211994	A01	37.03
AX-176803637	A01	38.19
AX-176820524	A01	42.48
AX-176812666	A01	42.89
AX-176820665	A01	45
AX-147212098	A02	0
AX-147212100	A02	0
AX-176795081	A02	0.13
AX-147212218	A02	0.13
AX-147212222	A02	0.13
AX-147212225	A02	0.13
AX-147212230	A02	0.25
AX-176809521	A02	1.63
AX-147212282	A02	1.63
AX-147212284	A02	1.63
AX-147212293	A02	1.75
AX-147212350	A02	1.75
AX-176811831	A02	2.12
AX-147212376	A02	2.12
AX-147212377	A02	2.12
AX-147212427	A02	2.24
AX-147212437	A02	2.24
AX-147212465	A02	2.24
AX-147212467	A02	2.24
AX-147212474	A02	2.24
AX-147212485	A02	2.36
AX-147212507	A02	2.98
AX-147212524	A02	3.58
AX-176797488	A02	3.95
AX-147212572	A02	4.07
AX-147212600	A02	4.07
AX-147212630	A02	4.31
AX-147212647	A02	4.56
AX-147212654	A02	4.56
AX-176792062	A02	4.56
AX-147212682	A02	4.68
AX-147212684	A02	4.68
AX-147212710	A02	9.87
AX-147212795	A02	10.25
AX-147212801	A02	11
AX-147212811	A02	11.12
AX-147212849	A02	11.87
AX-176809156	A02	12.25
AX-147212908	A02	14.36
AX-176804258	A02	14.36
AX-176814012	A02	14.6
AX-176814011	A02	14.6
AX-147212997	A02	14.96
AX-147213023	A02	14.96
AX-147213025	A02	14.96
AX-147213026	A02	14.96
AX-147213027	A02	14.96
AX-147213059	A02	15.08
AX-176814014	A02	15.2
AX-147213085	A02	15.2
AX-147213206	A02	17.53
AX-176814022	A02	19.14
AX-147213298	A02	19.88
AX-176814028	A02	20.24
AX-176818166	A02	20.49
AX-176797451	A02	20.98
AX-147213331	A02	20.98
AX-147213353	A02	21.97
AX-176814043	A02	23.22
AX-147213410	A02	23.34
AX-176798569	A02	23.34
AX-147213418	A02	23.34
AX-176818140	A02	23.34
AX-176804271	A02	23.34
AX-176817246	A02	23.34
AX-176794678	A02	23.34
AX-176799864	A02	23.34
AX-176795861	A02	23.46
AX-176795891	A02	23.46
AX-147213474	A02	23.46
AX-176798403	A02	23.46
AX-176808511	A02	23.59
AX-176801359	A02	23.59
AX-176802985	A02	23.59
AX-176812569	A02	23.59
AX-176800523	A02	23.59
AX-176816512	A02	23.59
AX-176813196	A02	23.59
AX-176809010	A02	24.45
AX-176814068	A02	24.45
AX-147213578	A02	24.57
AX-176800173	A02	24.57
AX-176819551	A02	24.57
AX-176810983	A02	24.57
AX-176804285	A02	24.57
AX-176804428	A02	24.57
AX-176814083	A02	24.57
AX-176810398	A02	24.57
AX-176803164	A02	24.57
AX-147213643	A02	24.57
AX-176810631	A02	24.69
AX-176814086	A02	24.69
AX-176792937	A02	24.69
AX-176813976	A02	24.69
AX-176797190	A02	24.69
AX-176809046	A02	24.82
AX-176814721	A02	24.82
AX-176792475	A02	24.82
AX-176810862	A02	24.94
AX-176795562	A02	24.94
AX-176819966	A02	24.94
AX-176822715	A02	25.06
AX-147213713	A02	25.06
AX-176804796	A02	25.06
AX-176816010	A02	25.06
AX-176821039	A02	25.06
AX-176800599	A02	25.06
AX-176811086	A02	25.06
AX-176814095	A02	25.18
AX-176814094	A02	25.3
AX-176799617	A02	25.3
AX-176798810	A02	25.42
AX-176795118	A02	25.54
AX-176809952	A02	25.54
AX-176798878	A02	25.66
AX-176796291	A02	25.66
AX-176813786	A02	25.66
AX-176813566	A02	25.79
AX-176803108	A02	25.79
AX-176810242	A02	25.79
AX-176809518	A02	25.79
AX-147213808	A02	25.91
AX-176794794	A02	25.91
AX-176797165	A02	26.03
AX-176820508	A02	26.03
AX-147213834	A02	26.15
AX-176807963	A02	26.27
AX-176811852	A02	26.27
AX-176795304	A02	26.27
AX-176814664	A02	26.27
AX-176803646	A02	26.27
AX-176816248	A02	26.27
AX-176805709	A02	26.27
AX-176802598	A02	26.39
AX-176813664	A02	26.39
AX-176799685	A02	26.51
AX-176809516	A02	26.51
AX-176812322	A02	26.63
AX-176806772	A02	26.87
AX-176797704	A02	26.87
AX-176818517	A02	26.87
AX-176800159	A02	26.87
AX-176792619	A02	26.87
AX-176799707	A02	26.87
AX-176808288	A02	26.87
AX-147214074	A02	26.87
AX-176810508	A02	26.87
AX-147214086	A02	26.87
AX-176801959	A02	27
AX-176808397	A02	27
AX-176802605	A02	27.12
AX-176810720	A02	27.12
AX-176814166	A02	27.12
AX-147214184	A02	27.24
AX-147214191	A02	27.24
AX-147214198	A02	27.24
AX-147214202	A02	27.24
AX-147214208	A02	27.24
AX-176804268	A02	27.24
AX-176805229	A02	27.36
AX-176805857	A02	27.48
AX-147214253	A02	27.61
AX-147214321	A02	27.97
AX-147214353	A02	27.97
AX-147214363	A02	27.97
AX-147214377	A02	27.97
AX-147214380	A02	27.97
AX-147214457	A02	29.68
AX-147214543	A02	29.8
AX-147214673	A02	30.15
AX-147214692	A02	30.26
AX-147214697	A02	30.26
AX-147214700	A02	30.26
AX-147214715	A02	30.38
AX-147214719	A02	30.38
AX-147214778	A02	31.44
AX-176798679	A02	31.44
AX-147214795	A02	31.56
AX-147214832	A02	32.27
AX-147214841	A02	32.75
AX-147214858	A02	33.11
AX-176821682	A02	33.11
AX-176809058	A02	33.23
AX-176813961	A02	35.09
AX-147215161	A02	38.45
AX-147215163	A02	48.1
AX-147215170	A02	48.22
AX-147215175	A02	48.34
AX-147215183	A02	48.94
AX-176808100	A02	57.06
AX-147215251	A02	57.06
AX-176815650	A03	0
AX-147215297	A03	0.3
AX-176823871	A03	1.05
AX-147215315	A03	1.49
AX-176801355	A03	3.28
AX-176792225	A03	5.38
AX-176814227	A03	8.69
AX-176804795	A03	9.12
AX-147215437	A03	9.26
AX-176821377	A03	11
AX-176806629	A03	13.46
AX-147215524	A03	13.75
AX-147215540	A03	14.47
AX-147215549	A03	14.76
AX-176796094	A03	14.9
AX-176818000	A03	15.62
AX-176806296	A03	17.96
AX-147215661	A03	19.27
AX-147215677	A03	19.27
AX-176819645	A03	19.27
AX-176814241	A03	19.27
AX-147215718	A03	19.27
AX-176814246	A03	20.3
AX-176811191	A03	24.95
AX-147215935	A03	24.95
AX-176798849	A03	24.95
AX-176791424	A03	25.37
AX-147243722	A03	26.22
AX-176814284	A03	26.36
AX-176791857	A03	28.07
AX-147243882	A03	28.07
AX-176800074	A03	29.05
AX-147243952	A03	30.71
AX-147243986	A03	30.84
AX-176816833	A03	31.64
AX-176795663	A03	31.91
AX-176819992	A03	31.91
AX-176816838	A03	31.91
AX-147216091	A03	32.72
AX-176814266	A03	32.72
AX-147216107	A03	32.72
AX-147216154	A03	32.86
AX-176811985	A03	32.99
AX-176807787	A03	33.53
AX-176813714	A03	33.8
AX-147216282	A03	34.88
AX-176800327	A03	35.02
AX-176816848	A03	35.28
AX-176807565	A03	35.28
AX-176821075	A03	35.42
AX-176807163	A03	35.42
AX-176816852	A03	35.42
AX-176800758	A03	35.42
AX-176799752	A03	35.42
AX-176817530	A03	35.42
AX-176812910	A03	35.42
AX-176813401	A03	35.42
AX-176797393	A03	35.42
AX-176804435	A03	35.42
AX-147216402	A03	35.55
AX-176823320	A03	35.95
AX-176792985	A03	35.95
AX-176793984	A03	36.21
AX-176807207	A03	36.61
AX-147244274	A03	37.14
AX-147244278	A03	37.14
AX-176821331	A03	37.4
AX-176791726	A03	37.4
AX-176809119	A03	37.4
AX-176798903	A03	37.53
AX-176809707	A03	37.66
AX-176794542	A03	37.79
AX-176804740	A03	37.79
AX-147216515	A03	37.79
AX-176812080	A03	37.79
AX-147216522	A03	37.92
AX-176807558	A03	38.44
AX-147267180	A03	38.44
AX-147216563	A03	38.57
AX-176816858	A03	38.83
AX-176816872	A03	38.96
AX-176812328	A03	40.94
AX-176814322	A03	41.07
AX-176814332	A03	41.07
AX-176807387	A03	41.33
AX-176819588	A03	41.33
AX-176814333	A03	41.33
AX-176811817	A03	41.33
AX-176821921	A03	41.33
AX-176799871	A03	41.46
AX-176799136	A03	41.46
AX-176805303	A03	41.71
AX-176806110	A03	41.71
AX-147216730	A03	41.84
AX-147216731	A03	41.84
AX-176814345	A03	41.84
AX-176820272	A03	41.84
AX-176820002	A03	41.84
AX-176806322	A03	41.84
AX-176811222	A03	41.84
AX-176804097	A03	42.1
AX-176819652	A03	42.36
AX-176800155	A03	42.36
AX-176803876	A03	42.36
AX-176820238	A03	42.48
AX-176822358	A03	43.53
AX-176814356	A03	45.2
AX-147216894	A03	45.33
AX-147216895	A03	45.33
AX-176807505	A03	45.33
AX-147216914	A03	45.33
AX-176813067	A03	46.18
AX-176794808	A03	46.18
AX-147216979	A03	46.3
AX-176798482	A03	46.3
AX-176795682	A03	46.42
AX-176815977	A03	46.42
AX-176808711	A03	46.42
AX-147217042	A03	46.42
AX-176811114	A03	46.42
AX-176799865	A03	46.42
AX-176808246	A03	46.42
AX-176816026	A03	46.42
AX-176818195	A03	46.42
AX-147217097	A03	46.42
AX-176814406	A03	46.42
AX-176816235	A03	46.42
AX-176811990	A03	46.42
AX-176812365	A03	46.42
AX-176820172	A03	46.54
AX-176800028	A03	46.54
AX-176808793	A03	46.54
AX-147217182	A03	46.54
AX-176813365	A03	46.54
AX-176821335	A03	46.54
AX-176794550	A03	46.54
AX-176799601	A03	46.54
AX-176814442	A03	46.54
AX-176814443	A03	46.54
AX-176804502	A03	46.54
AX-176800073	A03	46.54
AX-176803576	A03	46.54
AX-176805198	A03	47.15
AX-147217403	A03	49.44
AX-176800852	A03	50.47
AX-147217497	A03	50.81
AX-147217533	A03	51.04
AX-147217625	A03	51.5
AX-147217844	A03	55.94
AX-147217863	A03	55.94
AX-147217865	A03	56.26
AX-176792018	A03	56.37
AX-176823722	A03	59.17
AX-147218038	A03	59.38
AX-176798557	A03	59.38
AX-147218328	A03	61.67
AX-147218352	A03	61.79
AX-176814493	A03	62.02
AX-147218510	A03	64.18
AX-147218511	A03	64.61
AX-176802570	A03	67.56
AX-176792403	A03	68.03
AX-176813338	A03	72.3
AX-147218696	A03	72.52
AX-147218706	A03	72.62
AX-147218722	A03	80.68
AX-147218726	A03	81.06
AX-147218931	A04	0
AX-176819509	A04	0.48
AX-147218962	A04	0.71
AX-147219167	A04	2.09
AX-147219171	A04	2.09
AX-147219175	A04	2.09
AX-147246704	A04	3.3
AX-176796801	A04	3.63
AX-176799253	A04	4.08
AX-176817053	A04	4.78
AX-147246898	A04	4.78
AX-147246937	A04	6.68
AX-147246991	A04	7.27
AX-147247043	A04	7.51
AX-176792612	A04	7.51
AX-147219274	A04	9.74
AX-176805583	A04	10.07
AX-176809680	A04	10.4
AX-147219509	A04	13.51
AX-176808275	A04	14.18
AX-176823228	A04	14.98
AX-176811151	A04	15.21
AX-147219570	A04	15.55
AX-147219580	A04	15.55
AX-176821439	A04	15.55
AX-147219606	A04	15.55
AX-147219608	A04	15.55
AX-176823345	A04	15.99
AX-176814782	A05	0
AX-176805365	A05	4.04
AX-147221806	A05	4.29
AX-176793029	A05	14.26
AX-176814809	A05	14.39
AX-176818293	A05	14.67
AX-176797436	A05	14.95
AX-176792424	A05	15.09
AX-176795991	A05	15.09
AX-176811785	A05	15.23
AX-176803364	A05	15.37
AX-176814824	A05	15.65
AX-147222106	A05	15.65
AX-147222194	A05	15.65
AX-176807342	A05	16.2
AX-176812343	A05	16.2
AX-176800919	A05	16.2
AX-176801558	A05	16.2
AX-176804571	A05	16.34
AX-176792795	A05	16.34
AX-176807990	A05	16.34
AX-176805092	A05	16.48
AX-176804452	A05	16.48
AX-176793969	A05	16.48
AX-176812039	A05	16.48
AX-176800985	A05	16.77
AX-176803756	A05	16.77
AX-176808805	A05	16.91
AX-176814917	A05	16.91
AX-176814866	A05	16.91
AX-147222608	A05	17.6
AX-147222614	A05	17.6
AX-176796826	A05	17.73
AX-176808599	A05	17.73
AX-176806091	A05	17.73
AX-176816183	A05	17.73
AX-147222196	A05	23.73
AX-176814837	A05	23.73
AX-147222236	A05	23.73
AX-176793478	A05	23.73
AX-176798594	A05	23.73
AX-176808735	A05	23.73
AX-147222277	A05	23.73
AX-176810045	A05	23.73
AX-176811795	A05	23.73
AX-176805623	A05	23.73
AX-176807317	A05	23.73
AX-176814887	A05	23.73
AX-176805925	A05	23.73
AX-176796043	A05	23.96
AX-147222677	A05	24.08
AX-176791357	A05	24.2
AX-176799821	A05	24.32
AX-176791327	A05	24.43
AX-147222787	A05	24.55
AX-147222841	A05	25.14
AX-147222877	A05	25.25
AX-147222897	A05	25.37
AX-176799623	A05	25.84
AX-176815234	A05	25.96
AX-147222934	A05	26.2
AX-147222950	A05	26.2
AX-176802618	A05	27.41
AX-176802527	A05	27.41
AX-176812076	A05	27.65
AX-176814936	A05	27.77
AX-176792028	A05	27.77
AX-176796164	A05	28.01
AX-147223176	A05	28.13
AX-176797697	A05	28.13
AX-176807109	A05	28.62
AX-176823557	A05	28.74
AX-176813418	A05	28.74
AX-147223229	A05	28.74
AX-176822721	A05	29.22
AX-176820713	A05	30.07
AX-147250853	A05	30.91
AX-176819996	A05	31.27
AX-176798090	A05	31.87
AX-147251071	A05	33.76
AX-176807319	A05	42.16
AX-176820777	A05	42.16
AX-176796084	A05	43
AX-176801718	A05	43
AX-176804564	A05	43.36
AX-176805206	A05	43.36
AX-147223742	A05	46.59
AX-147223853	A05	59.49
AX-176811153	A05	63.67
AX-176813351	A05	63.67
AX-176798937	A05	63.8
AX-147223858	A05	63.94
AX-147223887	A05	65.93
AX-176793896	A06	0
AX-147224142	A06	0.11
AX-176802390	A06	9.6
AX-176819573	A06	10.42
AX-147251869	A06	10.42
AX-147224790	A06	10.65
AX-176807876	A06	10.76
AX-176822755	A06	10.99
AX-147224830	A06	11.11
AX-176793958	A06	11.11
AX-147224883	A06	11.92
AX-176797575	A06	12.15
AX-176799058	A06	12.15
AX-147224963	A06	12.15
AX-176795395	A06	12.15
AX-147251741	A06	12.15
AX-147251697	A06	12.39
AX-147251615	A06	12.62
AX-147251608	A06	12.62
AX-176793092	A06	12.97
AX-176793939	A06	12.97
AX-176799440	A06	12.97
AX-176798131	A06	12.97
AX-176819722	A06	12.97
AX-147251514	A06	13.08
AX-147251491	A06	13.08
AX-176816213	A06	21.71
AX-147224996	A06	21.86
AX-147225013	A06	22
AX-147225083	A06	22.58
AX-176811762	A06	22.88
AX-176799447	A06	23.31
AX-176805327	A06	23.45
AX-176804519	A06	23.45
AX-176802056	A06	23.45
AX-147225213	A06	23.45
AX-176803159	A06	23.45
AX-147225251	A06	23.45
AX-176798546	A06	23.45
AX-176803926	A06	23.45
AX-176801954	A06	23.6
AX-176801383	A06	23.6
AX-176804429	A06	23.6
AX-176810003	A06	23.6
AX-176793796	A06	23.6
AX-147225379	A06	23.6
AX-176805991	A06	23.6
AX-147225412	A06	23.75
AX-176803046	A06	23.75
AX-147225500	A06	23.75
AX-176822847	A06	23.75
AX-176804545	A06	23.75
AX-176820609	A06	23.89
AX-176795256	A06	24.33
AX-176806649	A06	24.33
AX-176809109	A06	31.97
AX-147225662	A06	31.97
AX-147225788	A06	32.44
AX-147225804	A06	34.32
AX-147225829	A06	34.54
AX-147225832	A06	34.54
AX-176815164	A06	34.76
AX-176815132	A06	35.67
AX-147225875	A06	35.67
AX-176819668	A06	35.67
AX-147226508	A06	41.07
AX-147226672	A06	41.99
AX-147226750	A06	41.99
AX-176815617	A06	41.99
AX-176802223	A06	41.99
AX-176799628	A06	42.11
AX-176813218	A06	42.23
AX-147226865	A07	0
AX-147226922	A07	1.33
AX-176791845	A07	11.55
AX-147227169	A07	11.67
AX-176804662	A07	17.07
AX-176806057	A07	18.28
AX-147227361	A07	19.12
AX-177641936	A07	25.53
AX-176795561	A07	27.61
AX-176819620	A07	28.96
AX-177637883	A07	29.75
AX-176814394	A07	30.41
AX-176811144	A07	30.63
AX-176796240	A07	31.08
AX-176798907	A07	31.42
AX-176792466	A07	31.42
AX-147227844	A07	31.42
AX-176812572	A07	31.53
AX-176805612	A07	32.2
AX-177639868	A07	33.31
AX-147227990	A07	33.31
AX-147228004	A07	33.31
AX-147228030	A07	33.31
AX-176813248	A07	33.31
AX-176805102	A07	33.65
AX-176815243	A07	33.65
AX-176812956	A07	33.65
AX-147228083	A07	35.37
AX-177638245	A07	35.37
AX-176808939	A07	35.37
AX-147228121	A07	35.49
AX-176812163	A07	35.72
AX-176815253	A07	35.72
AX-177638946	A07	35.95
AX-177640777	A07	35.95
AX-176808253	A07	35.95
AX-147228228	A07	35.95
AX-176806837	A07	35.95
AX-147228307	A07	36.06
AX-177639851	A07	36.18
AX-147228317	A07	36.29
AX-176803234	A07	36.29
AX-147228333	A07	36.29
AX-176815269	A07	36.29
AX-176822401	A07	36.29
AX-147228396	A07	36.29
AX-177637849	A07	36.29
AX-147228434	A07	36.29
AX-176810322	A07	36.64
AX-177638694	A07	36.87
AX-147228568	A07	37.34
AX-176794285	A07	37.34
AX-177637461	A07	37.34
AX-176820357	A07	37.34
AX-176824111	A07	37.34
AX-176807028	A07	37.69
AX-177637956	A07	37.69
AX-177638387	A07	37.69
AX-176821272	A07	37.8
AX-147228612	A07	37.8
AX-177637285	A07	37.8
AX-177638733	A07	38.15
AX-177638932	A07	38.15
AX-147228713	A07	38.39
AX-176812225	A07	38.63
AX-176821055	A07	39.23
AX-176812173	A07	45.28
AX-176802118	A07	45.28
AX-176801605	A07	45.41
AX-176812063	A07	45.41
AX-176815292	A07	45.41
AX-176801122	A07	45.41
AX-176815402	A07	45.54
AX-176816640	A07	48.01
AX-176799294	A07	48.27
AX-176812601	A07	48.54
AX-176806102	A07	49.04
AX-176806206	A07	49.54
AX-176801326	A07	49.78
AX-176813583	A07	50.15
AX-147229109	A07	50.89
AX-176815303	A07	50.89
AX-177639012	A08	0
AX-147229177	A08	0.83
AX-147229255	A08	1.52
AX-176805510	A08	1.52
AX-176808919	A08	1.52
AX-176823886	A08	1.52
AX-147229287	A08	1.63
AX-147229297	A08	1.63
AX-147229305	A08	1.63
AX-147229311	A08	1.74
AX-147229320	A08	1.74
AX-147229338	A08	1.74
AX-147229342	A08	1.74
AX-147229344	A08	1.74
AX-176799366	A08	1.74
AX-176818314	A08	1.74
AX-147229399	A08	1.74
AX-147229400	A08	1.74
AX-147229401	A08	1.74
AX-147229404	A08	1.74
AX-147229413	A08	1.74
AX-147229417	A08	1.74
AX-147229421	A08	1.74
AX-147229428	A08	1.74
AX-147229436	A08	1.74
AX-147229441	A08	1.74
AX-176792987	A08	1.74
AX-147229444	A08	1.74
AX-147229447	A08	1.74
AX-147229454	A08	1.74
AX-147229455	A08	1.74
AX-177640826	A08	1.74
AX-177641246	A08	1.74
AX-147229503	A08	1.74
AX-147229515	A08	1.86
AX-147229527	A08	1.86
AX-177641768	A08	1.86
AX-147229541	A08	1.86
AX-177640629	A08	1.86
AX-147229564	A08	1.86
AX-147229567	A08	1.86
AX-176791397	A08	1.86
AX-147229593	A08	1.86
AX-147229597	A08	1.86
AX-147229613	A08	2.31
AX-147229648	A08	2.31
AX-147256184	A08	2.76
AX-147256189	A08	2.76
AX-147256220	A08	2.76
AX-147256244	A08	2.76
AX-147256264	A08	2.76
AX-147256268	A08	2.76
AX-147256271	A08	2.76
AX-147256288	A08	2.76
AX-176791757	A08	3.34
AX-177640502	A08	4.38
AX-176808299	A08	7.5
AX-176814236	A08	7.87
AX-176798047	A08	8
AX-147229793	A08	8.49
AX-147229801	A08	8.49
AX-147229814	A08	8.61
AX-147229823	A08	8.73
AX-147229826	A08	8.97
AX-147229828	A08	8.97
AX-147229845	A08	9.33
AX-147229916	A08	9.33
AX-147229951	A08	9.45
AX-147229998	A08	9.45
AX-147230043	A08	9.45
AX-147230101	A08	9.57
AX-147230107	A08	9.57
AX-147230126	A08	9.57
AX-147230187	A08	9.57
AX-147230223	A08	9.57
AX-177638374	A08	17.36
AX-177637719	A08	17.82
AX-176804221	A08	18.75
AX-147256666	A08	18.9
AX-176817895	A08	19.37
AX-176817898	A08	19.83
AX-177638166	A08	19.83
AX-177638684	A08	19.98
AX-176824081	A08	19.98
AX-147230226	A08	20.29
AX-176810624	A08	20.29
AX-176812226	A08	20.29
AX-176810725	A08	20.29
AX-176815872	A08	20.29
AX-147230326	A08	20.29
AX-176817170	A08	28.42
AX-147230350	A08	28.54
AX-147230359	A08	28.54
AX-176812086	A08	28.66
AX-147230428	A08	28.78
AX-147230449	A08	29.75
AX-147230473	A08	31.1
AX-176815346	A08	32.1
AX-176791335	A08	40.86
AX-176815355	A08	41.68
AX-147230806	A08	42.8
AX-147230866	A08	43.5
AX-147230880	A08	43.5
AX-176791744	A08	43.5
AX-147230890	A08	43.5
AX-147231072	A08	45.03
AX-147231177	A08	45.97
AX-176815370	A08	47.47
AX-147231390	A08	47.74
AX-147231441	A08	47.74
AX-176815382	A08	47.88
AX-147231505	A08	48.02
AX-147231526	A08	48.16
AX-177640128	A08	48.16
AX-147231553	A08	48.29
AX-147231560	A08	50.95
AX-177640529	A08	51.08
AX-147231627	A08	51.34
AX-147231642	A08	54.16
AX-177639909	A08	54.71
AX-177639090	A08	54.71
AX-176802655	A08	54.85
AX-176818098	A08	55.41
AX-176809498	A08	55.41
AX-147231933	A08	55.83
AX-176792694	A08	56.12
AX-147231998	A08	56.55
AX-177637863	A08	56.84
AX-177641100	A08	57.58
AX-176812553	A09	0
AX-147232113	A09	10.65
AX-176804139	A09	11.77
AX-147232218	A09	11.89
AX-176804694	A09	12.01
AX-147232262	A09	13.48
AX-147232320	A09	14.85
AX-147232331	A09	14.97
AX-147232341	A09	14.97
AX-147232411	A09	17.47
AX-176815410	A09	19.52
AX-147232475	A09	19.65
AX-176812934	A09	20.06
AX-176798398	A09	20.9
AX-176822924	A09	24.05
AX-147232592	A09	25.2
AX-147232622	A09	26.1
AX-176815415	A09	26.47
AX-147232663	A09	26.47
AX-176809895	A09	26.47
AX-147232704	A09	27.47
AX-176796303	A09	27.72
AX-147232795	A09	28.35
AX-176803676	A09	28.47
AX-176799005	A09	28.85
AX-176795882	A09	29.1
AX-147232914	A09	29.1
AX-147232915	A09	29.1
AX-147232922	A09	29.1
AX-176796194	A09	29.1
AX-147232936	A09	29.1
AX-176803649	A09	29.1
AX-176791687	A09	30.11
AX-176804334	A09	30.11
AX-176807552	A09	30.24
AX-176809285	A09	30.24
AX-176802037	A09	30.49
AX-147233198	A09	30.61
AX-176807088	A09	30.61
AX-176816470	A09	30.61
AX-176802894	A09	30.61
AX-147233221	A09	30.61
AX-176793736	A09	30.74
AX-147233257	A09	30.74
AX-176818265	A09	30.74
AX-176802327	A09	30.74
AX-176811037	A09	30.74
AX-176809380	A09	30.74
AX-176811700	A09	30.74
AX-147233280	A09	30.74
AX-176815445	A09	30.74
AX-176805944	A09	30.74
AX-147233317	A09	30.74
AX-177639794	A09	30.74
AX-176809074	A09	30.74
AX-176810087	A09	30.74
AX-176816431	A09	30.74
AX-176816291	A09	30.74
AX-176810904	A09	30.74
AX-147233343	A09	30.74
AX-176796788	A09	30.74
AX-176818214	A09	30.74
AX-176796231	A09	30.74
AX-176800417	A09	30.74
AX-176814283	A09	30.74
AX-147233391	A09	30.74
AX-176802543	A09	30.74
AX-147233426	A09	30.74
AX-176796050	A09	30.74
AX-176812936	A09	30.74
AX-176807849	A09	30.74
AX-176809697	A09	30.74
AX-176805471	A09	30.74
AX-176802626	A09	30.74
AX-176797803	A09	30.74
AX-176813717	A09	30.74
AX-176801236	A09	30.74
AX-147233474	A09	30.74
AX-147233479	A09	30.74
AX-176800622	A09	30.74
AX-176811164	A09	30.74
AX-176808995	A09	30.74
AX-176805134	A09	30.74
AX-176792001	A09	30.74
AX-147233540	A09	30.74
AX-176815461	A09	30.86
AX-176818597	A09	30.86
AX-176804777	A09	30.86
AX-176815942	A09	30.86
AX-176811494	A09	30.86
AX-176794708	A09	30.86
AX-176815284	A09	30.86
AX-176804358	A09	30.86
AX-147233612	A09	30.86
AX-147233660	A09	30.86
AX-147233661	A09	30.86
AX-147233664	A09	30.86
AX-176811862	A09	30.86
AX-177638388	A09	30.86
AX-176815816	A09	30.86
AX-176811912	A09	30.86
AX-176815475	A09	30.86
AX-147233712	A09	30.86
AX-176804443	A09	30.86
AX-176806259	A09	30.86
AX-176795953	A09	30.86
AX-147233759	A09	30.86
AX-147233790	A09	30.86
AX-176797662	A09	30.86
AX-147233827	A09	30.99
AX-176815953	A09	30.99
AX-176806635	A09	31.12
AX-176805413	A09	31.12
AX-177639944	A09	31.37
AX-147233960	A09	31.37
AX-176800710	A09	31.5
AX-147233977	A09	31.5
AX-176812920	A09	31.5
AX-176806861	A09	31.5
AX-176797193	A09	31.5
AX-176822968	A09	31.62
AX-147262718	A09	31.62
AX-147262723	A09	31.62
AX-177638435	A09	31.62
AX-177644533	A09	31.62
AX-147234038	A09	32.13
AX-147234039	A09	32.13
AX-176801625	A09	32.25
AX-147234081	A09	33.01
AX-147234100	A09	33.65
AX-147234138	A09	34.15
AX-147234142	A09	34.27
AX-147234174	A09	34.27
AX-147234234	A09	35.03
AX-176809606	A09	35.28
AX-147234247	A09	35.53
AX-176801210	A09	35.53
AX-147234283	A09	36.04
AX-176817986	A09	36.8
AX-147234338	A09	37.44
AX-147234360	A09	37.57
AX-176794917	A09	37.82
AX-147234367	A09	37.94
AX-176818665	A09	37.94
AX-147234383	A09	37.94
AX-176793109	A09	37.94
AX-147234411	A09	38.19
AX-147234427	A09	38.32
AX-147234428	A09	38.57
AX-147234524	A09	39.58
AX-147234534	A09	39.58
AX-147234593	A09	42
AX-147234672	A09	45.74
AX-147234756	A09	50.76
AX-147234790	A09	53.15
AX-147234803	A09	53.15
AX-147234817	A09	54.69
AX-176806309	A10	0
AX-176797212	A10	6.6
AX-176819569	A10	7.4
AX-176816179	A10	7.4
AX-147235133	A10	20.7
AX-147235150	A10	20.7
AX-147235169	A10	20.7
AX-147235208	A10	27.18
AX-147235254	A10	29.52
AX-176809593	A10	29.52
AX-176795657	A10	29.67
AX-176806924	A10	33.24
AX-176802898	A10	36.94
AX-176800709	A10	37.37
AX-176812386	A10	37.37
AX-176792979	A10	37.82
AX-177639960	A10	38.25
AX-177639958	A10	38.25
AX-176819246	A10	38.25
AX-177639963	A10	38.54
AX-177639966	A10	38.54
AX-147235715	A10	38.54
AX-147235716	A10	38.54
AX-176791833	A10	46.36
AX-147235734	A10	46.48
AX-177638985	A10	46.6
AX-177642017	A10	46.6
AX-177637341	A10	46.6
AX-176822082	A10	46.6
AX-147235859	A10	46.72
AX-147235874	A10	46.72
AX-177641250	A10	46.72
AX-176820541	A10	46.72
AX-176791909	A10	46.72
AX-176821443	A10	46.84
AX-176822489	A10	46.84
AX-177638008	A10	46.84
AX-176812721	A10	46.84
AX-177637121	A10	46.95
AX-176804089	A10	47.07
AX-177638040	A10	47.07
AX-177639675	A10	47.07
AX-147236166	A10	47.19
AX-176820018	A10	47.19
AX-176791871	A10	47.19
AX-147236215	A10	47.19
AX-147236254	A10	47.42
AX-147236283	A10	47.42
AX-177637205	A10	47.54
AX-147236314	A10	47.54
AX-177638692	A10	47.66
AX-177639975	A10	47.66
AX-177641248	A10	47.78
AX-177641289	A10	47.89
AX-147236444	A10	48.48
AX-147236533	A10	48.48
AX-147236536	A10	48.48
AX-177640068	A10	49.93
AX-177638530	A10	49.93
AX-177638401	A10	50.65
AX-147236764	A10	51
AX-147236911	A10	54.08
AX-176792184	A10	57.74
AX-147237127	A10	60.37
AX-176821827	A10	61.87
AX-177638085	A10	62.12
AX-147237311	A10	62.24
AX-147237321	A10	62.24
AX-177637781	A10	62.24
AX-147237353	A10	62.24
AX-176805617	B01	0
AX-147237431	B01	7.64
AX-176823170	B01	9.83
AX-176824268	B01	15.59
AX-147237511	B01	16.94
AX-176791958	B01	16.94
AX-147237676	B01	21.88
AX-176819444	B01	22.91
AX-176820781	B01	22.91
AX-176791746	B01	25.29
AX-176820137	B01	26
AX-147237887	B01	26.48
AX-176805369	B01	26.6
AX-147237935	B01	26.83
AX-147237950	B01	26.95
AX-176819176	B01	27.77
AX-147238133	B01	28.6
AX-147238179	B01	28.72
AX-176820527	B01	28.72
AX-176791591	B01	28.72
AX-176822379	B01	28.84
AX-147238269	B01	29.08
AX-147238276	B01	29.08
AX-147238279	B01	29.08
AX-176820359	B01	29.2
AX-176822796	B01	29.2
AX-176791956	B01	31.09
AX-176823446	B01	31.21
AX-176823952	B01	31.21
AX-176823372	B01	31.21
AX-176820679	B01	31.32
AX-176821271	B01	31.32
AX-176820591	B01	31.32
AX-176823937	B01	31.43
AX-147238505	B01	31.43
AX-176823000	B01	31.43
AX-176823758	B01	31.43
AX-176823299	B01	31.43
AX-147238548	B01	31.43
AX-147238586	B01	31.43
AX-147238590	B01	31.43
AX-176819909	B01	31.55
AX-176816467	B01	31.55
AX-176791509	B01	31.55
AX-147238628	B01	31.55
AX-176820270	B01	31.55
AX-147238672	B01	31.78
AX-176798308	B01	31.9
AX-176823982	B01	31.9
AX-176823762	B01	31.9
AX-176823790	B01	32.01
AX-176820159	B01	32.13
AX-147238779	B01	32.13
AX-176824003	B01	32.36
AX-176797387	B01	32.36
AX-176806460	B01	32.48
AX-176824263	B01	32.59
AX-176819342	B01	32.59
AX-176822292	B01	32.59
AX-147238790	B01	32.59
AX-176820327	B01	32.59
AX-176823681	B01	32.59
AX-176819274	B01	32.59
AX-176819335	B01	32.59
AX-147238973	B01	33.65
AX-176820472	B01	33.89
AX-176811900	B01	33.89
AX-176809508	B01	33.89
AX-176806080	B01	34.01
AX-147239050	B01	34.01
AX-176816509	B01	35.61
AX-176823342	B01	36.24
AX-176824168	B01	36.36
AX-176822676	B01	37.09
AX-176820629	B01	37.34
AX-176821996	B01	37.58
AX-176795252	B01	52.32
AX-176798191	B01	52.32
AX-176798787	B01	52.32
AX-147239407	B01	52.32
AX-176796181	B01	52.32
AX-176819696	B01	53.09
AX-176792639	B01	53.21
AX-176791443	B01	56.05
AX-147239680	B01	56.42
AX-176819789	B01	56.55
AX-147212107	B02	0
AX-147239800	B02	0
AX-176823530	B02	0
AX-176821817	B02	0.25
AX-176821246	B02	0.38
AX-176820745	B02	0.38
AX-147239883	B02	0.38
AX-176820614	B02	0.38
AX-176791491	B02	0.51
AX-176822008	B02	0.63
AX-147239939	B02	1.92
AX-176821662	B02	3.57
AX-176820131	B02	3.94
AX-176820803	B02	3.94
AX-176819488	B02	3.94
AX-176819098	B02	3.94
AX-176791789	B02	4.19
AX-147240000	B02	4.19
AX-147240039	B02	4.31
AX-176821886	B02	4.43
AX-176823468	B02	4.67
AX-147212585	B02	4.67
AX-176820765	B02	4.67
AX-176823339	B02	4.67
AX-176823184	B02	4.67
AX-176823540	B02	4.67
AX-176820602	B02	4.67
AX-176823587	B02	4.91
AX-147240117	B02	4.91
AX-147240118	B02	5.15
AX-176821707	B02	5.15
AX-147240130	B02	5.15
AX-176822028	B02	5.15
AX-147240140	B02	5.15
AX-147240144	B02	5.15
AX-147240145	B02	5.15
AX-176791749	B02	5.27
AX-176820694	B02	5.27
AX-147240179	B02	10.37
AX-147240180	B02	10.37
AX-147240185	B02	10.37
AX-147240188	B02	10.37
AX-176819111	B02	10.62
AX-176822761	B02	10.62
AX-147240215	B02	10.75
AX-176791891	B02	10.75
AX-176819356	B02	11
AX-176822162	B02	11
AX-176820945	B02	11.12
AX-176819393	B02	11.12
AX-176823336	B02	11.63
AX-147240306	B02	11.63
AX-176821424	B02	11.75
AX-147240330	B02	11.88
AX-176820337	B02	11.88
AX-147240377	B02	12.13
AX-176821800	B02	13.12
AX-147240463	B02	13.12
AX-176823300	B02	13.12
AX-147240468	B02	13.12
AX-176820217	B02	13.12
AX-176821086	B02	13.12
AX-176823105	B02	13.12
AX-176821456	B02	13.12
AX-147212881	B02	13.24
AX-176820406	B02	13.24
AX-176821815	B02	13.87
AX-176820075	B02	13.87
AX-176822861	B02	13.99
AX-176821507	B02	13.99
AX-176823319	B02	14.11
AX-176822822	B02	14.24
AX-147240503	B02	15.1
AX-147240504	B02	15.1
AX-176819295	B02	15.1
AX-147240508	B02	15.22
AX-176791569	B02	15.46
AX-147240517	B02	15.46
AX-147240533	B02	15.46
AX-176791834	B02	15.58
AX-147240600	B02	15.7
AX-176800441	B02	15.82
AX-147240620	B02	15.82
AX-147240653	B02	15.82
AX-176808768	B02	20.31
AX-176822202	B02	20.44
AX-176816557	B02	20.81
AX-176816562	B02	21.43
AX-176816572	B02	22.68
AX-176793123	B02	23.05
AX-176812657	B02	23.05
AX-176815524	B02	23.3
AX-176809108	B02	23.55
AX-176816598	B02	23.92
AX-176802311	B02	24.04
AX-176816601	B02	24.16
AX-176816605	B02	24.16
AX-147241193	B02	24.28
AX-176798955	B02	24.28
AX-176811928	B02	24.41
AX-176798931	B02	24.53
AX-176793482	B02	24.53
AX-176796979	B02	24.53
AX-176815478	B02	24.53
AX-176821442	B02	24.53
AX-176816662	B02	24.53
AX-176811674	B02	24.53
AX-176816673	B02	24.53
AX-176814378	B02	24.53
AX-147241725	B02	24.89
AX-147241813	B02	25.14
AX-176823273	B02	27.1
AX-176823672	B02	27.57
AX-147242163	B02	28.04
AX-176822571	B02	28.39
AX-176813093	B02	29.09
AX-176823918	B02	29.21
AX-176821217	B02	29.21
AX-176823430	B02	29.32
AX-147242237	B02	29.44
AX-147242253	B02	30.27
AX-147242257	B02	30.27
AX-147242262	B02	30.63
AX-147242268	B02	30.63
AX-147242344	B02	31.37
AX-176816746	B02	32
AX-176824242	B03	0
AX-176820362	B03	1.78
AX-147243071	B03	2.6
AX-176807311	B03	3.06
AX-176803111	B03	3.85
AX-147243156	B03	6.07
AX-176810227	B03	7.28
AX-176791826	B03	7.4
AX-176793381	B03	7.76
AX-147243198	B03	7.76
AX-176816779	B03	9.47
AX-176819738	B03	10.2
AX-176805176	B03	10.56
AX-176795623	B03	12.03
AX-176816780	B03	12.27
AX-176816781	B03	12.75
AX-176800212	B03	13.83
AX-176801660	B03	14.43
AX-176807091	B03	15.76
AX-176791461	B03	15.76
AX-176795920	B03	16.12
AX-176791588	B03	16.35
AX-176822912	B03	16.35
AX-176794554	B03	16.35
AX-176816796	B03	25.45
AX-176816793	B03	25.74
AX-176793831	B03	27.78
AX-147243498	B03	28.77
AX-176822408	B03	28.91
AX-176816801	B03	29.2
AX-176801212	B03	29.34
AX-176794434	B03	29.34
AX-176804032	B03	29.34
AX-176813588	B03	29.34
AX-176796326	B03	29.62
AX-176823645	B03	42.25
AX-147244415	B03	42.25
AX-176819367	B03	42.38
AX-176822255	B03	42.5
AX-147244503	B03	42.88
AX-147244543	B03	43.99
AX-176824049	B03	44.48
AX-176792135	B03	44.48
AX-176800279	B03	45.08
AX-176813755	B03	45.2
AX-176808081	B03	45.2
AX-176816911	B03	45.93
AX-176822984	B03	45.93
AX-176820106	B03	45.93
AX-176791988	B03	45.93
AX-147245090	B03	47.95
AX-176823852	B03	48.18
AX-176823020	B03	52.49
AX-147245437	B03	53.14
AX-147245580	B03	54.44
AX-147245610	B03	56.71
AX-147245848	B03	57.56
AX-147245877	B03	57.56
AX-147245927	B03	60.34
AX-147245997	B03	61.24
AX-176798364	B03	62.13
AX-176800756	B03	62.24
AX-176800826	B03	64.68
AX-176813189	B03	65.03
AX-176805269	B03	65.14
AX-176817031	B03	65.14
AX-176791328	B03	65.37
AX-176796674	B03	65.37
AX-176804227	B03	65.37
AX-147246476	B04	0
AX-147246574	B04	0.22
AX-176797293	B04	8.56
AX-176806926	B04	8.79
AX-176810196	B04	8.79
AX-176792964	B04	8.92
AX-176795482	B04	9.04
AX-176797116	B04	9.16
AX-176814816	B04	9.28
AX-176804700	B04	9.52
AX-147220186	B04	10.38
AX-147220228	B04	10.38
AX-176814678	B04	11.31
AX-176818527	B04	13.37
AX-176814723	B04	14.07
AX-147248062	B04	14.07
AX-176819929	B04	16.45
AX-176817040	B04	33.23
AX-176792776	B04	33.75
AX-176810091	B04	33.75
AX-176822975	B04	46.73
AX-176820533	B04	47.53
AX-176821059	B04	48.15
AX-176823528	B04	48.46
AX-147247405	B04	48.62
AX-176792149	B04	48.62
AX-176823920	B04	48.62
AX-176820604	B04	48.62
AX-176819431	B04	48.62
AX-176822282	B04	48.77
AX-176821986	B04	48.93
AX-176819438	B04	49.25
AX-176820266	B04	49.4
AX-176822110	B04	49.56
AX-147247599	B04	49.72
AX-176820253	B04	50.03
AX-176820464	B04	50.19
AX-176821773	B04	50.5
AX-176821374	B04	50.5
AX-176820117	B04	50.5
AX-176820302	B04	50.66
AX-176821047	B04	50.66
AX-176820330	B04	50.82
AX-176821476	B04	50.82
AX-176820119	B04	50.82
AX-176819238	B04	50.82
AX-147247771	B04	50.82
AX-176823565	B04	50.97
AX-176819471	B04	50.97
AX-176822931	B04	51.28
AX-176792491	B04	51.9
AX-176817229	B04	52.21
AX-176817221	B04	52.36
AX-176817224	B04	52.36
AX-147247867	B04	52.83
AX-176820656	B04	52.83
AX-147247871	B04	53.28
AX-147247913	B04	53.58
AX-176817230	B04	54.19
AX-147247942	B04	54.5
AX-176806809	B04	54.5
AX-176820977	B04	55.59
AX-176811546	B04	55.59
AX-176809992	B04	57.3
AX-176801886	B04	57.45
AX-176800415	B04	57.45
AX-176823263	B04	58.81
AX-147248116	B04	61.13
AX-176803025	B04	67.95
AX-176817320	B04	68.08
AX-176796336	B04	68.48
AX-147246654	B04	69.26
AX-176794579	B04	70.07
AX-176799894	B04	71.3
AX-147221125	B04	71.43
AX-147221214	B04	71.98
AX-176800336	B04	72.26
AX-147221271	B04	72.39
AX-176809659	B04	72.66
AX-147248158	B04	82.45
AX-176821968	B04	83.58
AX-176800740	B04	83.58
AX-147248252	B04	83.69
AX-147248378	B04	85.98
AX-147248398	B04	85.98
AX-176823282	B05	0
AX-176822740	B05	0
AX-176822052	B05	0
AX-176823327	B05	0.12
AX-176820404	B05	0.23
AX-176819116	B05	0.35
AX-176823402	B05	1.29
AX-176812096	B05	4.36
AX-176823241	B05	4.6
AX-147249307	B05	5.1
AX-176820643	B05	9.96
AX-176822170	B05	9.96
AX-176795864	B05	10.32
AX-176820619	B05	17.38
AX-147249868	B05	18.1
AX-176821368	B05	18.1
AX-176821423	B05	19.89
AX-176819327	B05	19.89
AX-176821544	B05	20.14
AX-147249923	B05	20.27
AX-176823341	B05	20.27
AX-147249946	B05	20.4
AX-176819396	B05	20.4
AX-176820565	B05	20.4
AX-176799908	B05	21.17
AX-147250100	B05	21.17
AX-147250101	B05	21.17
AX-176820948	B05	21.17
AX-176809013	B05	21.55
AX-176824244	B05	21.55
AX-147250236	B05	21.67
AX-176823551	B05	21.8
AX-176823997	B05	21.8
AX-176822902	B05	21.8
AX-176823235	B05	22.04
AX-147250415	B05	22.04
AX-176821140	B05	22.04
AX-147250475	B05	23.17
AX-147250504	B05	23.42
AX-147250538	B05	23.92
AX-176823579	B05	24.05
AX-176791868	B05	24.93
AX-176822845	B05	25.18
AX-176791855	B05	25.18
AX-176808596	B05	25.18
AX-176811354	B05	25.18
AX-176805238	B05	25.94
AX-176794927	B05	26.19
AX-147223286	B05	26.31
AX-176813892	B05	26.57
AX-176797540	B05	26.69
AX-176810424	B05	26.82
AX-176796561	B05	26.82
AX-176800361	B05	27.07
AX-147223409	B05	27.69
AX-176812057	B05	28.71
AX-176806551	B05	28.96
AX-176802089	B05	29.2
AX-176806285	B05	29.45
AX-176815125	B05	29.45
AX-176818011	B05	29.45
AX-176803611	B05	29.45
AX-176818666	B05	29.45
AX-147251245	B05	42.42
AX-176823699	B05	42.8
AX-176792848	B05	43.95
AX-147251434	B05	59.22
AX-147251485	B05	59.33
AX-176803526	B06	0
AX-176822258	B06	0.54
AX-176815675	B06	1.62
AX-147251993	B06	1.89
AX-176799662	B06	1.89
AX-176811844	B06	1.89
AX-147252051	B06	2.42
AX-176806595	B06	2.69
AX-176807530	B06	2.69
AX-176810780	B06	3.36
AX-176797251	B06	3.36
AX-176798376	B06	4.03
AX-176819712	B06	4.03
AX-176805195	B06	4.97
AX-176819343	B06	4.97
AX-176795901	B06	5.91
AX-147224563	B06	5.91
AX-147252092	B06	6.98
AX-176822760	B06	6.98
AX-147252100	B06	7.11
AX-176820275	B06	7.25
AX-176823555	B06	7.65
AX-176823586	B06	8.2
AX-176823865	B06	9.03
AX-147252179	B06	9.03
AX-176823525	B06	9.31
AX-176819407	B06	10
AX-176822690	B06	10.87
AX-176819102	B06	10.87
AX-147252417	B06	11.31
AX-176822928	B06	11.46
AX-176822996	B06	11.6
AX-176824258	B06	11.6
AX-176810719	B06	13.35
AX-176806115	B06	13.35
AX-176805464	B06	14.36
AX-176798010	B06	14.94
AX-176816011	B06	15.09
AX-176818221	B06	15.24
AX-176807288	B06	15.53
AX-176794675	B06	16.88
AX-176795159	B06	16.88
AX-147224204	B06	17.18
AX-176812032	B06	17.48
AX-176791674	B06	17.48
AX-176820440	B06	17.92
AX-176823027	B06	18.22
AX-147252685	B06	18.52
AX-147252688	B06	18.52
AX-176822503	B06	18.81
AX-147252749	B06	19.1
AX-176820158	B06	19.25
AX-176821775	B06	19.25
AX-176819397	B06	19.25
AX-176822914	B06	19.39
AX-147252847	B06	19.54
AX-176823696	B06	19.54
AX-176791331	B06	19.54
AX-147252856	B06	19.54
AX-176822557	B06	19.54
AX-176824221	B06	19.54
AX-176823869	B06	19.54
AX-176797788	B06	19.54
AX-147252938	B06	19.54
AX-176821944	B06	19.54
AX-176819259	B06	19.54
AX-176809391	B06	20.28
AX-147252992	B06	20.43
AX-176822268	B06	20.58
AX-176821219	B06	20.58
AX-176794151	B06	20.72
AX-176823191	B06	20.87
AX-176823980	B06	20.87
AX-176820835	B06	21.61
AX-176802150	B06	27.15
AX-147253130	B06	27.15
AX-176806012	B06	27.15
AX-176820260	B06	27.15
AX-176823385	B06	27.15
AX-147253163	B06	27.15
AX-176823726	B06	27.15
AX-176821554	B06	27.15
AX-147253199	B06	27.6
AX-176821159	B06	27.9
AX-176823624	B06	28.2
AX-147253309	B06	28.64
AX-147253348	B06	28.64
AX-176820125	B06	28.79
AX-176820996	B06	28.94
AX-176811670	B06	29.1
AX-176806264	B06	29.25
AX-176806956	B06	29.56
AX-147253607	B06	33.79
AX-176823574	B06	34.09
AX-147253662	B06	34.95
AX-176822130	B06	37.39
AX-147253718	B06	37.53
AX-147226321	B06	38.51
AX-147226340	B06	38.64
AX-147226342	B06	38.64
AX-176820931	B06	43.28
AX-176792037	B06	43.6
AX-176803748	B06	43.76
AX-176805507	B06	44.69
AX-147226392	B06	44.83
AX-147226486	B06	47.26
AX-176802200	B06	49.04
AX-176820434	B06	50.7
AX-176807072	B06	56.9
AX-176806265	B06	57.55
AX-176800056	B06	57.84
AX-176808059	B06	60.02
AX-176791745	B06	61.53
AX-177639234	B07	0
AX-176791817	B07	0.33
AX-147226923	B07	11.12
AX-147226941	B07	11.49
AX-147226983	B07	11.49
AX-147227054	B07	11.49
AX-147227152	B07	11.49
AX-147254324	B07	11.61
AX-147254401	B07	12.37
AX-177640148	B07	12.5
AX-147254480	B07	12.62
AX-147254511	B07	12.62
AX-176795057	B07	17.62
AX-177637460	B07	17.62
AX-176791768	B07	17.62
AX-147254764	B07	17.62
AX-147254765	B07	17.62
AX-177639312	B07	21.54
AX-176822831	B07	22.29
AX-177640049	B07	22.53
AX-177637395	B07	22.9
AX-176823621	B07	23.15
AX-177637323	B07	23.15
AX-177637233	B07	23.4
AX-176822951	B07	24.38
AX-177640251	B07	26.82
AX-177638806	B07	27.33
AX-176805368	B07	27.33
AX-177637462	B07	27.46
AX-177639506	B07	28.76
AX-177637381	B07	28.76
AX-176795644	B07	29.56
AX-177639215	B07	29.96
AX-177639142	B07	32.18
AX-176820615	B07	33.05
AX-177639128	B07	33.92
AX-177639995	B07	34.42
AX-177637902	B07	35.29
AX-177638731	B07	35.29
AX-177638616	B07	35.29
AX-177639220	B07	35.29
AX-177640123	B07	35.53
AX-177637508	B07	35.53
AX-177638472	B07	35.53
AX-176823475	B07	35.53
AX-177637110	B07	35.53
AX-177639820	B07	35.77
AX-177639603	B07	35.89
AX-177637791	B07	35.89
AX-177637466	B07	36.01
AX-176820580	B07	36.01
AX-177638596	B07	36.13
AX-177639816	B07	36.13
AX-177640159	B07	36.13
AX-176821191	B07	36.13
AX-147255562	B07	36.25
AX-177639372	B07	36.25
AX-177638200	B07	36.25
AX-147255620	B07	36.25
AX-147255623	B07	36.36
AX-177640525	B07	37.2
AX-177638346	B07	37.32
AX-176820701	B07	37.56
AX-177639708	B07	37.56
AX-177639443	B07	37.56
AX-177637892	B07	37.56
AX-177640165	B07	37.56
AX-177638262	B07	37.56
AX-177637245	B07	37.56
AX-177639741	B07	37.56
AX-177639644	B07	37.56
AX-176821467	B07	37.56
AX-147255821	B07	37.56
AX-177638430	B07	37.56
AX-176823350	B07	37.68
AX-177638656	B07	37.68
AX-177640555	B07	37.68
AX-177644582	B07	37.68
AX-147255926	B07	37.8
AX-177644580	B07	37.91
AX-147255944	B07	37.91
AX-177638778	B07	37.91
AX-176821803	B07	37.91
AX-177639144	B07	37.91
AX-177639805	B07	37.91
AX-177639335	B07	37.91
AX-177639530	B07	37.91
AX-147255979	B07	37.91
AX-177638826	B07	37.91
AX-177638880	B07	37.91
AX-176798631	B07	37.91
AX-177638463	B07	37.91
AX-176820772	B07	37.91
AX-177637950	B07	37.91
AX-177640003	B07	37.91
AX-177639833	B07	37.91
AX-177638706	B07	37.91
AX-147256069	B07	37.91
AX-147256082	B07	37.91
AX-176820006	B07	37.91
AX-177637249	B07	38.15
AX-177637705	B07	38.27
AX-176822496	B07	38.39
AX-147256173	B07	38.5
AX-177639265	B07	38.5
AX-177644043	B08	0
AX-177643611	B08	0
AX-176823224	B08	7.31
AX-177642526	B08	10.72
AX-177642803	B08	12.95
AX-177644330	B08	13.07
AX-177640200	B08	13.78
AX-147257433	B08	13.9
AX-147257475	B08	15.45
AX-177639173	B08	15.57
AX-177643672	B08	15.57
AX-177637480	B08	16.39
AX-177638750	B08	16.86
AX-177638882	B08	16.86
AX-177637418	B08	16.86
AX-177638564	B08	16.86
AX-177642810	B08	16.98
AX-177643099	B08	16.98
AX-177637431	B08	17.09
AX-177644539	B08	17.09
AX-176819158	B08	17.21
AX-177637949	B08	17.21
AX-177640217	B08	17.21
AX-177639400	B08	17.44
AX-177641442	B08	17.44
AX-177637268	B08	17.44
AX-177643419	B08	17.44
AX-177642556	B08	17.44
AX-177639666	B08	17.67
AX-177638603	B08	17.67
AX-176819353	B08	17.79
AX-176823419	B08	17.79
AX-177643272	B08	17.79
AX-177640086	B08	17.79
AX-177637439	B08	18.25
AX-177638371	B08	18.25
AX-177640228	B08	18.25
AX-147257976	B08	18.25
AX-177637817	B08	18.25
AX-177639641	B08	18.83
AX-177640235	B08	18.83
AX-147258183	B08	18.94
AX-147258184	B08	18.94
AX-177642562	B08	18.94
AX-177639608	B08	18.94
AX-177643897	B08	18.94
AX-177643143	B08	18.94
AX-177643539	B08	18.94
AX-177643100	B08	18.94
AX-177642108	B08	18.94
AX-177643229	B08	18.94
AX-177640818	B08	18.94
AX-177642766	B08	18.94
AX-177641989	B08	18.94
AX-177642223	B08	18.94
AX-177642925	B08	18.94
AX-177641476	B08	18.94
AX-177637122	B08	18.94
AX-177642831	B08	20.31
AX-177642700	B08	20.31
AX-177644134	B08	20.31
AX-177637625	B08	20.31
AX-177643642	B08	20.31
AX-176820655	B08	20.31
AX-177638676	B08	20.31
AX-177641925	B08	20.31
AX-177642614	B08	20.31
AX-177638351	B08	20.31
AX-177640763	B08	20.42
AX-177641062	B08	20.53
AX-177642977	B08	20.75
AX-177641218	B08	20.86
AX-177642686	B08	20.86
AX-177643489	B08	21.08
AX-177643535	B08	21.08
AX-177642981	B08	21.31
AX-177644346	B08	21.31
AX-177642612	B08	21.31
AX-177641779	B08	21.31
AX-177641732	B08	21.31
AX-177642918	B08	21.31
AX-177643491	B08	21.42
AX-177644105	B08	21.53
AX-177639756	B08	21.75
AX-177641026	B08	21.75
AX-177637101	B08	21.75
AX-177644196	B08	21.86
AX-176817929	B08	21.86
AX-177643420	B08	21.86
AX-177644528	B08	21.86
AX-177642511	B08	21.86
AX-177643349	B08	21.86
AX-177641154	B08	21.86
AX-177642251	B08	21.86
AX-177639319	B08	21.86
AX-177639190	B08	21.97
AX-177644273	B08	21.97
AX-177643214	B08	21.97
AX-177644347	B08	21.97
AX-177643231	B08	22.08
AX-177641247	B08	22.08
AX-177643077	B08	22.08
AX-177642532	B08	22.08
AX-177642684	B08	22.08
AX-177644157	B08	22.08
AX-177643207	B08	22.08
AX-177640631	B08	22.08
AX-147228319	B08	22.08
AX-177644350	B08	22.08
AX-147258549	B08	22.08
AX-177641231	B08	22.08
AX-147258553	B08	22.08
AX-177643367	B08	22.08
AX-177642298	B08	22.08
AX-177643761	B08	22.08
AX-177644108	B08	22.08
AX-177637442	B08	22.08
AX-177643315	B08	22.08
AX-177642737	B08	22.08
AX-177641301	B08	22.08
AX-177644261	B08	22.08
AX-177641276	B08	22.08
AX-177643346	B08	22.08
AX-177640609	B08	22.08
AX-177643500	B08	22.08
AX-177642709	B08	22.08
AX-177642205	B08	22.08
AX-177642926	B08	22.08
AX-177642302	B08	22.08
AX-177642040	B08	22.08
AX-176824106	B08	22.08
AX-177640619	B08	22.08
AX-177642394	B08	22.08
AX-177641723	B08	22.08
AX-177642873	B08	22.08
AX-177642455	B08	22.08
AX-177642826	B08	22.52
AX-177640121	B08	22.52
AX-176823410	B08	22.52
AX-176822882	B08	22.52
AX-176823329	B08	22.85
AX-177640118	B08	22.85
AX-177643952	B08	22.85
AX-177642813	B08	23.51
AX-177643929	B08	23.62
AX-177637757	B08	23.62
AX-177644292	B08	24.28
AX-177641283	B08	24.28
AX-177644355	B08	24.28
AX-177643811	B08	24.28
AX-177639572	B08	27.45
AX-147259299	B08	28.47
AX-177640819	B08	28.81
AX-177642034	B08	29.63
AX-147259388	B08	29.86
AX-147259401	B08	29.86
AX-177642754	B08	31.52
AX-177640271	B08	31.75
AX-177637983	B08	32.7
AX-176823597	B08	32.82
AX-147259456	B08	32.93
AX-177641001	B08	33.64
AX-147259522	B08	40.07
AX-177643679	B08	40.85
AX-177640585	B08	41.11
AX-147259670	B09	0
AX-176822517	B09	1.13
AX-177637822	B09	16.5
AX-177637696	B09	16.62
AX-176819498	B09	16.74
AX-177637644	B09	16.74
AX-147259729	B09	16.74
AX-177637363	B09	16.74
AX-177640089	B09	16.74
AX-177637614	B09	16.74
AX-176820758	B09	16.74
AX-176820144	B09	16.74
AX-177638148	B09	16.74
AX-177637756	B09	17.23
AX-177637489	B09	17.35
AX-177637661	B09	17.95
AX-176823901	B09	17.95
AX-147260240	B09	17.95
AX-176824105	B09	17.95
AX-147212471	B09	17.95
AX-147260246	B09	17.95
AX-177638673	B09	17.95
AX-177637634	B09	17.95
AX-177638037	B09	17.95
AX-177639270	B09	17.95
AX-147260266	B09	17.95
AX-177638297	B09	17.95
AX-147260275	B09	17.95
AX-147212443	B09	17.95
AX-177638301	B09	17.95
AX-176821893	B09	17.95
AX-177637982	B09	17.95
AX-177638302	B09	17.95
AX-177637837	B09	17.95
AX-147212416	B09	17.95
AX-177638062	B09	17.95
AX-176821242	B09	17.95
AX-177639242	B09	17.95
AX-177637730	B09	17.95
AX-176822913	B09	17.95
AX-176819339	B09	17.95
AX-177639180	B09	17.95
AX-177639821	B09	17.95
AX-177637392	B09	17.95
AX-177638398	B09	17.95
AX-177638144	B09	17.95
AX-176791626	B09	17.95
[truncated: 330 more rows]
